# Supplementary material for: Convergent neural signatures of speech prediction error are a biological marker for spoken word recognition
Source: Nat Commun. 2024 Nov 18;15:9984. doi: 10.1038/s41467-024-53782-5 (PMC11574182; doi:10.1038/s41467-024-53782-5)
Supplement: Supplementary file 4 — Source Data [file 41467_2024_53782_MOESM4_ESM.xlsx]

## Sheet: Fig2C
SID	Strong+M	Weak+M	Strong+MM	Weak+MM
'meg19_0008'	506.044	508.407	521.021	484.119
'meg19_0011'	196.49	212.518	212.838	212.646
'meg19_0020'	175.765	175.734	182.539	185.39
'meg19_0023'	304.589	304.22	315.318	305.761
'meg19_0028'	283.055	302.988	295.69	300.277
'meg19_0033'	381.98	432.363	422.832	423.385
'meg19_0040'	336.252	336.977	336.304	309.03
'meg19_0045'	125.756	129.29	130.339	129.503
'meg19_0048'	327.427	328.138	321.189	332.739
'meg19_0064'	358.569	367.902	358.501	342.271
'meg19_0067'	173.655	179.905	174.301	168.297
'meg19_0068'	248.046	248.854	258.67	240.245
'meg19_0071'	270.858	279.236	262.858	266.827
'meg19_0083'	253.175	266.888	264.256	275.538
'meg19_0091'	399.644	407.347	420.281	405.872
'meg19_0093'	497.911	516.997	517.221	534.187
'meg19_0098'	411.793	408.145	402.229	400.826
'meg19_0102'	258.678	270.693	272.832	266.692
'meg19_0113'	523.329	623.211	612.108	657.017

## Sheet: Fig3B
SID	Left HG/mid-STG		Right mid-STG		Right Anterior STG
	M	MM	M	MM	M	MM
'subj3'	-0.0819136	0.017745	0.0559488	-0.0237311	-0.169817	-0.0354986
'subj4'	0.0505597	0.165421	-0.00539186	0.0507659	-0.0302174	0.124537
'subj5'	-0.136869	0.0448177	-0.0903048	0.030054	-0.218422	-0.0334526
'subj6'	0.145152	0.111098	0.0529471	0.169241	-0.0487358	0.0454344
'subj8'	0.104347	0.211042	0.0760101	0.0670863	-0.0106042	0.0516992
'subj10'	0.0440163	0.244989	0.0530107	0.181787	0.00289753	0.119856
'subj11'	0.166309	0.0266672	0.15341	0.0832277	-0.00605957	0.0542811
'subj12'	0.0541603	0.225033	0.0634271	0.190122	0.0222473	0.209757
'subj13'	0.172953	0.07861	0.241618	0.0822952	0.143138	0.2849
'subj15'	0.0184021	0.0657845	-0.0564239	0.0583948	-0.0100943	0.144272
'subj16'	0.11214	0.22575	0.125815	0.124704	0.0629616	0.289587
'subj17'	0.0141694	0.113962	-0.0864037	0.200172	0.114378	-0.0169429
'subj18'	0.0486528	0.0396939	0.0345318	0.00826082	-0.0163908	-0.0272122
'subj19'	0.0784159	0.0294187	0.0266258	-0.00912281	-0.0324539	0.0206114
'subj20'	0.0142406	0.192238	-0.0624833	0.249129	0.0219336	0.233849
'subj21'	0.0774476	0.239676	-0.0600386	0.206926	-0.0495844	0.160949
'subj22'	0.117415	0.12483	0.0592288	0.0792016	-0.0834036	-0.0163924
'subj23'	0.0921089	0.119138	0.171926	0.127606	0.0431352	0.112002
'subj24'	0.0834975	-0.0655057	0.207329	0.0342933	-0.0534748	0.0881663
'subj26'	0.0662006	0.153948	-0.0297792	0.131116	-0.0134236	0.155519
'subj27'	-0.0013888	0.109026	0.101135	-0.0293774	-0.137789	0.142488

## Sheet: Fig4C
SID	Strong+M	Weak+M	Strong+MM	Weak+MM
'meg19_0008'	57.6856	59.8612	57.3452	56.3332
'meg19_0011'	36.0412	37.8954	35.5325	35.9813
'meg19_0020'	41.7278	41.4906	42.153	39.4668
'meg19_0023'	45.5821	45.588	48.6441	46.7276
'meg19_0028'	51.737	54.4869	53.1864	51.4291
'meg19_0033'	60.8845	63.0641	63.4074	60.4783
'meg19_0040'	46.1287	45.6087	46.9879	45.1054
'meg19_0045'	42.6261	43.0975	41.1365	39.559
'meg19_0048'	45.4936	46.8206	44.1232	45.7057
'meg19_0064'	50.9987	49.8649	50.9557	48.9937
'meg19_0067'	35.2724	35.4789	36.6475	35.3061
'meg19_0068'	40.4797	38.4655	39.6644	40.2109
'meg19_0071'	51.6671	49.7175	50.5731	47.4901
'meg19_0083'	37.0338	39.0489	38.4547	39.5209
'meg19_0091'	46.2647	45.0287	45.0784	44.4173
'meg19_0093'	65.208	67.1178	67.6447	66.0418
'meg19_0098'	52.2407	50.3193	51.5286	49.3034
'meg19_0102'	46.8478	46.4661	47.9967	47.3903
'meg19_0113'	52.5151	54.5649	55.0814	54.9734

## Sheet: Fig4E
SID	Strong+M	Weak+M	Strong+MM	Weak+MM
'meg19_0008'	6182.08	6504.91	6446.65	5900.39
'meg19_0011'	1933.06	2085.43	1838.52	1967.3
'meg19_0020'	1457.3	1309.2	1363.22	1357.48
'meg19_0023'	2404.26	2487.44	2562.97	2509.53
'meg19_0028'	2472.8	2835.84	2724.46	2601.91
'meg19_0033'	6298.1	6717.72	6957.72	6431.47
'meg19_0040'	3627.57	3706.37	3803.5	3544.55
'meg19_0045'	1552.6	1682.92	1560.85	1538.68
'meg19_0048'	2778.39	2940.89	2627.73	2819.55
'meg19_0064'	2926.71	2918.8	3069.89	2760.48
'meg19_0067'	1411.92	1464.52	1490.24	1417.17
'meg19_0068'	1489.42	1383.57	1432.86	1355.06
'meg19_0071'	3908.91	3726.69	3448.15	3612.91
'meg19_0083'	1642.54	1692.26	1766.33	1779.8
'meg19_0091'	2563.06	2672.76	2551.61	2459.58
'meg19_0093'	10763	11495.8	10723.1	10905.9
'meg19_0098'	3006.6	3378.06	3151.75	3302.03
'meg19_0102'	3264.64	3177.17	3340.99	3102.78
'meg19_0113'	4522.42	5246.81	5005.47	5184.49

## Sheet: Fig5B
SID	Left				Right
	Strong+M	Weak+M	Strong+MM	Weak+MM	Strong+M	Weak+M	Strong+MM	Weak+MM
'subj3'	0.0455363	-0.0264604	-0.00826103	0.00272881	-0.0116741	0.0152958	-0.00305108	0.0191734
'subj4'	0.0213036	-0.0353078	0.0174607	-0.0144197	-0.00921064	-0.0205804	0.108471	-0.0437447
'subj5'	0.00795214	0.0817299	0.0174078	0.0273395	0.0296124	0.0430556	0.0369758	-0.0368411
'subj6'	0.0370062	0.0499935	0.0410126	0.053346	0.00359963	0.0328369	0.00085219	0.0115457
'subj8'	0.0427719	0.027703	-0.0241211	0.0206168	-0.0159285	0.0456831	-0.0125757	-0.0077049
'subj10'	0.0413249	0.0600288	0.00524777	0.0695757	0.00320223	0.0311321	-0.0238405	0.0249204
'subj11'	-0.00580848	-0.0175438	0.0281771	0.0439357	-0.00287563	0.0106763	0.0325237	0.0206181
'subj12'	0.0412466	0.0538504	0.033748	-0.0626299	0.0306234	0.0175041	0.0424529	-0.0150532
'subj13'	0.0366583	0.0873441	0.000851798	-0.0202661	0.0775067	0.0771833	-0.014137	0.0155861
'subj15'	0.0323587	-0.0236766	-0.0150793	0.0267638	-0.00598126	0.0417493	0.0105205	-0.0161663
'subj16'	0.0300144	0.00859659	0.00712495	0.0100511	0.0112969	-0.0138817	-0.0313878	0.0262411
'subj17'	0.0401617	0.0551919	0.00876755	-0.0140709	0.01696	0.0158621	-0.00234959	0.0141267
'subj18'	-0.0226095	0.0164869	0.063349	0.0129285	-0.0690279	-0.038375	0.0331581	0.0475416
'subj19'	0.015327	0.0406101	0.0613111	-0.0423934	0.00858336	-0.0237345	0.040389	0.0296597
'subj20'	0.0476191	0.022962	0.0506649	-0.0277156	0.0611054	-0.0474844	0.119464	-0.0694563
'subj21'	-0.0203239	-0.0257255	0.0156314	-0.0341198	0.000792618	0.0387845	-0.0336779	-0.00829123
'subj22'	0.0440685	0.0690642	-0.0165088	-0.0152447	0.076283	0.0927248	-0.00455545	-0.00958712
'subj23'	-0.0287759	-0.0127159	0.00347358	-0.0466014	0.0100271	0.0200948	0.0104513	-0.0348875
'subj24'	-0.0269392	0.0958366	-0.0384482	-0.00208959	0.0179825	0.124136	0.0250528	0.00206781
'subj26'	-0.0330284	0.0488592	-0.0324559	-0.0362787	0.0104185	0.0384273	-0.0490995	-0.0427722
'subj27'	-0.00149338	0.029792	0.00573313	-0.0028669	-0.0201226	0.0239133	0.028213	-0.00814694

## Sheet: FigS1B
SID	d-prime				RT
	Strong+M	Weak+M	Strong+MM	Weak+MM	Strong+M	Weak+M	Strong+MM	Weak+MM
'meg19_0008'	3.01782	3.74436	2.66761	2.82053	1097.81	1004.17	994.765	1084.42
'meg19_0011'	4.5971	4.88824	4.23415	4.88824	718.198	731.568	685.333	711.376
'meg19_0020'	3.74436	2.98648	3.40886	3.40886	777.839	894.875	847.864	889.068
'meg19_0023'	3.688	3.44979	3.74093	3.86261	803.273	889.617	924.451	883.214
'meg19_0028'	3.81572	4.65158	4.23415	3.74436	509.143	554.969	500.389	518.952
'meg19_0033'	4.36044	3.51079	3.12855	3.07684	656.149	694.745	675.761	668.536
'meg19_0040'	4.26849	4.26849	4.03183	4.39528	748.297	764.904	717.985	715.844
'meg19_0045'	3.94301	4.03183	2.93081	2.96995	669.75	634.464	706.014	855.156
'meg19_0048'	4.5971	3.77552	3.6144	4.88824	806.959	769.718	793.835	792.169
'meg19_0064'	4.26849	3.39829	4.03183	4.26849	692.975	777.667	751.194	706.379
'meg19_0067'	4.5971	4.26849	4.88824	4.88824	625.485	594.185	632.904	640.602
'meg19_0068'	2.95239	2.96743	3.19105	3.62998	797.741	688.442	837.283	812.932
'meg19_0071'	3.55941	3.94301	3.17897	3.6144	615.141	663.936	627.599	599.948
'meg19_0083'	4.05238	3.40886	3.62152	3.51079	729.48	689.096	725.623	820.002
'meg19_0091'	4.39528	4.26849	4.65158	4.88824	514.452	596.783	525.681	534.065
'meg19_0093'	4.05238	3.07684	3.11031	3.3135	679.735	637.928	649.959	846.414
'meg19_0098'	3.51079	3.1722	2.81278	3.13662	946.147	803.023	870.384	822.614
'meg19_0102'	4.10413	4.88824	3.94301	4.65158	679.02	637.787	666.174	615.546
'meg19_0113'	4.03183	3.88472	4.26849	4.03183	743.058	729.412	695.927	761.545

## Sheet: FigS1C
SID	d-prime				RT
	Strong+M	Weak+M	Strong+MM	Weak+MM	Strong+M	Weak+M	Strong+MM	Weak+MM
'subj3'	4.88824	4.88824	4.5971	4.88824	535.718	498.517	540.562	526.862
'subj4'	3.88472	4.03183	3.55941	4.36044	478.889	406.049	460.953	462.108
'subj5'	4.88824	4.26849	4.65158	4.5971	701.171	678.778	622.956	673.2
'subj6'	4.36044	4.65158	4.36044	4.5971	518.351	501.669	561.513	484.08
'subj8'	4.26849	4.5971	4.05238	4.36044	629.307	636.001	622.893	702.113
'subj10'	4.5971	4.5971	4.26849	4.5971	590.453	610.28	575.014	620.493
'subj11'	2.65596	2.41573	1.95795	2.49717	765.902	805.598	680.439	771.069
'subj12'	3.05301	2.73491	2.39871	2.73491	644.612	651.99	744.751	649.661
'subj13'	3.88472	3.62152	3.38485	3.51079	821.192	900.509	894.418	897.584
'subj15'	4.88824	4.5971	4.26849	4.5971	472.694	516.405	567.596	569.202
'subj16'	4.88824	4.5971	4.88824	4.88824	808.151	800.418	798.798	790.095
'subj17'	4.03183	3.81572	4.36044	3.01782	804.075	864.638	770.795	757.137
'subj18'	4.88824	4.88824	4.65158	4.88824	602.11	597.793	569.45	564.493
'subj19'	4.88824	4.26849	4.03183	4.26849	714.113	827.675	740.189	790.211
'subj20'	4.5971	4.26849	4.26849	4.5971	409.494	438.433	382.329	433.673
'subj21'	4.5971	4.05238	4.05238	4.5971	698.98	702.563	600.217	673.796
'subj22'	4.26849	4.05238	4.5971	4.26849	601.921	630.376	655.205	706.811
'subj23'	2.79045	2.84711	2.87272	2.532	520.72	560.305	498.827	563.568
'subj24'	3.88472	4.26849	3.88472	3.62152	671.603	718.81	605.822	729.594
'subj26'	3.5077	4.26849	2.65941	2.91589	658.047	704.656	615.928	688.75
'subj27'	4.65158	4.88824	4.65158	4.88824	574.085	645.995	599.537	621.467

## Sheet: FigS1D
SID	Strong+Noise	Weak+Noise
'subj3'	6.25	9.375
'subj4'	3.125	12.5
'subj5'	12.5	6.25
'subj6'	18.75	12.5
'subj8'	15.625	9.375
'subj13'	18.75	9.375
'subj15'	6.25	0
'subj16'	3.125	0
'subj18'	3.125	9.375
'subj19'	18.75	18.75
'subj20'	12.5	9.375
'subj21'	15.625	12.5
'subj22'	9.375	9.375
'subj23'	6.25	3.125
'subj24'	15.625	6.25
'subj26'	37.5	21.875
'subj27'	3.125	9.375

## Sheet: FigS1E
Item	p(gating response)	p(Syl2|Syl1)	Entropy	Frequency
'ration'	0	0.0712166	3.67851	179
'gamma'	0.0272727	0.0044661	3.53559	22
'peril'	0.518182	0.0210234	4.1144	106
'senate'	0	0.00938478	3.6525	261
'candle'	0.363636	0.0880668	2.66075	294
'cougar'	0.254545	0.0139535	2.48521	3
'pretty'	0.909091	0.097959	4.58401	2126
'beta'	0	0.00574529	2.61912	18
'sanction'	0.118182	0.487751	1.78266	219
'drama'	0.663636	1	0	452
'squirrel'	0.972727	0.305556	2.80232	110
'planet'	0.145455	0.273519	2.47109	628
'dwindle'	0.863636	1	0	163
'swagger'	0.618182	0.492958	1.36299	35
'plenty'	0.745455	0.997305	0.0268896	1001
'quota'	0.0181818	0.34891	1.53177	109
'ocean'	0.0272727	0.0113022	2.26936	526
'magma'	0.0363636	0.00278552	1.82913	3
'aural'	0	0.00469109	4.11468	141
'bonnet'	0.145455	0.00664845	2.33535	90
'idle'	0.181818	0.0155938	3.61006	387
'meagre'	0.0363636	0.0144096	2.63884	108
'patty'	0	0.00667573	4.35989	62
'data'	0.0545455	0.0243281	3.25678	101
'auction'	0.0363636	0.732877	0.837306	107
'plasma'	0.963636	1	0	19
'quarrel'	0.790909	0.107652	1.78083	431
'minute'	0.00909091	0.100994	3.95216	5074
'swindle'	0.663636	0.931034	0.362051	27
'snigger'	0.318182	0.371429	2.6264	52
'twenty'	0.827273	0.900271	0.468135	2492
'delta'	0.272727	0.738095	1.26054	93
'cachet'	0	0.000457827	4.02437	13
'famish'	0	7.89765e-05	2.47374	1
'marrow'	0.0818182	0.00224646	4.33652	67
'kennel'	0.0454545	0.0103755	1.80128	21
'lido'	0.0181818	0.000777242	2.93484	5
'cargo'	0.254545	0.032419	4.38648	117
'brittle'	0.272727	0.00806175	1.38468	94
'lotus'	0.172727	0.00469186	2.26973	34
'cliche'	0.0727273	0.225873	2.44359	110
'skirmish'	0.427273	0.686747	1.20072	57
'zero'	0.972727	0.94375	0.312375	302
'shrapnel'	0.590909	1	0	39
'shadow'	0.954545	0.481058	2.63025	1093
'bongo'	0.390909	0.625	0.954434	10
'throttle'	0.536364	0.656863	0.992016	66
'cactus'	0.363636	1	0	46
'sachet'	0.00909091	0.00120005	3.69241	10
'blemish'	0.318182	0.095723	1.40641	47
'harrow'	0.136364	0.00433744	2.99192	52
'fennel'	0.0727273	0.0036483	3.27144	20
'judo'	0.1	0.00875837	3.35535	34
'tango'	0.4	0.0517711	1.13492	19
'nettle'	0.381818	0.00364061	1.373	80
'foetus'	0.0454545	0.00838702	2.93793	69
'crochet'	0.0363636	0.122951	3.1203	29
'Flemish'	0	0.233645	0.857128	25
'bureau'	0.427273	0.724537	0.87927	341
'flannel'	0.236364	0.159363	2.90492	115
'pseudo'	0.0909091	0.216216	0.922806	8
'bingo'	0.563636	1	0	113
'shuttle'	0.0818182	0.217092	2.25727	217
'status'	0.0181818	0.280034	1.9645	1310

## Sheet: FigS2D
SID	Strong+M	Weak+M	Strong+MM	Weak+MM
'meg19_0008'	-0.0349055	-0.0636927	0.0394877	-0.00764541
'meg19_0011'	0.0377519	0.0363499	0.101968	0.0513495
'meg19_0020'	0.0633411	-0.00774551	0.0457579	0.000171714
'meg19_0023'	0.0115282	0.0249719	0.0372461	-0.00193567
'meg19_0028'	-0.0161423	0.0987175	-9.16633e-05	-0.0187347
'meg19_0033'	0.0178368	-0.0237125	-0.0110324	-0.00817086
'meg19_0040'	-0.00462431	-0.0343453	-0.00641627	0.0282161
'meg19_0045'	0.071125	0.0605959	0.0135303	0.00602736
'meg19_0048'	0.0585421	0.0956815	0.0257549	-0.03733
'meg19_0064'	-0.0527007	0.0480261	0.0820327	-0.063583
'meg19_0067'	-0.0224763	0.044937	-0.011581	-0.0564216
'meg19_0068'	0.00283459	0.0217202	0.00589029	-0.0559511
'meg19_0071'	0.019666	0.013437	0.00533015	0.0105795
'meg19_0083'	0.00126224	-0.0215147	0.0368783	-0.0522758
'meg19_0091'	-0.0314602	0.0709117	0.0411393	-0.0145509
'meg19_0093'	0.00513711	0.0208864	-0.0500485	-0.0265082
'meg19_0098'	-0.0245906	-0.0467049	0.026275	-0.0654482
'meg19_0102'	-0.00170391	0.0877665	0.00749218	-0.00270334
'meg19_0113'	0.0483991	-0.0457098	0.0447188	0.0847004

[truncated: 2 more sheets: Participants_MEG, Participants_fMRI]
